# Supplementary material for: Clinical Evidence for the Importance of the Wild-Type PRPF31 Allele in the Phenotypic Expression of RP11
Source: Genes (Basel). 2021 Jun 14;12(6):915. doi: 10.3390/genes12060915 (PMC8232116; doi:10.3390/genes12060915)
Supplement: Supplementary file 1 [file genes-12-00915-s001.zip]

Archive with 1 entries (1 files):
- genes-1233424-supplementary.pdf
